# Supplementary material for: Synthesis of Cobalt Bis(Dicarbollide)—Curcumin Conjugates for Potential Use in Boron Neutron Capture Therapy
Source: Molecules. 2022 Jul 21;27(14):4658. doi: 10.3390/molecules27144658 (PMC9324984; doi:10.3390/molecules27144658)
Supplement: Supplementary file 1 [file molecules-27-04658-s001.zip]

Archive with 1 entries (1 files):
- molecules-1827329-supplementary.pdf
